# Supplementary material for: Effect of Crystallinity on the Properties of Polycaprolactone Nanoparticles Containing the Dual FLAP/mPEGS-1 Inhibitor BRP-187
Source: Polymers (Basel). 2021 Jul 31;13(15):2557. doi: 10.3390/polym13152557 (PMC8347491; doi:10.3390/polym13152557)
Supplement: Supplementary file 1 [file polymers-13-02557-s001.zip]

Archive with 1 entries (1 files):
- polymers-1297780-supplementary.pdf
